# Supplementary material for: Robust Prognostic Subtyping of Muscle-Invasive Bladder Cancer Revealed by Deep Learning-Based Multi-Omics Data Integration
Source: Front Oncol. 2021 Aug 6;11:689626. doi: 10.3389/fonc.2021.689626 (PMC8378227; doi:10.3389/fonc.2021.689626)
Supplement: Supplementary file 5 [file Table_3.xlsx]

## Sheet: Sheet1
Table S3. Hallmark gene set enrichment analysis result (padj < 0.05).
ID	setSize	enrichmentScore	NES	pvalue	p.adjust	qvalues	core_enrichment
HALLMARK_BILE_ACID_METABOLISM	112	-0.509325	-1.59107	0.00248756	0.0221239	0.00978109	GNMT/ABCA3/PEX11A/NR1I2/PHYH/PEX11G/IDH1/HSD17B11/HAO1/ABCD3/AMACR/SLC23A2/SERPINA6/ABCG8/SLC23A1/CROT/SULT1B1/NR0B2/SLC27A2/ACSL5/ABCA9/ABCA6/CYP8B1/DIO1/AGXT/APOA1/NR1H4/GC/HSD3B1/TTR
HALLMARK_INTERFERON_ALPHA_RESPONSE	94	0.599144	2.1925	0.00446429	0.0221239	0.00978109	SAMD9/DDX60/CASP1/CXCL11/CXCL10/WARS/IL15/HERC6/SAMD9L/IFIT3/IFIH1/NCOA7/IFI27/IFIT2/IFITM3/RSAD2/IFITM1/LAMP3/TAP1/PARP9/C1S/TRIM14/LAP3/IFI44/CSF1/UBE2L6/CD47/CMPK2/PLSCR1/SP110/PSMB9/USP18/FAM46A/MX1/B2M/TDRD7/ISG20/NMI/OASL/TRIM21/EIF2AK2/PARP12/PARP14/IFITM2/IL4R/BATF2/ADAR/CNP/PROCR/IFI44L/IRF1/IL7/TRIM25/RNF31/PSMA3/CD74/IFI30/GBP4/PSMB8
HALLMARK_IL6_JAK_STAT3_SIGNALING	87	0.497995	1.77966	0.00465116	0.0221239	0.00978109	CD38/OSMR/CD44/TLR2/CXCL11/CXCL1/ITGA4/CXCL10/CXCL9/IL1R2/IL2RA/CNTFR/FAS/CD14/IL15RA/STAT1/IL1B/LEPR/SOCS3/BAK1/STAT3/IFNGR1/CSF1/PIK3R5/IL6ST/CSF3R/CCR1/ITGB3/INHBE/PDGFC/CXCL13/CBL/TGFB1/CXCL3/JUN/IL4R/IL13RA1/PTPN11/IRF1/IL18R1/IL12RB1/IL7/PTPN1
HALLMARK_UNFOLDED_PROTEIN_RESPONSE	110	0.386198	1.44816	0.00510204	0.0221239	0.00978109	SLC7A5/STC2/BAG3/MTHFD2/NPM1/IFIT1/SLC1A4/SHC1/IARS/DDIT4/EIF2S1/TUBB2A/PSAT1/EIF4G1/XPOT/NOLC1/TTC37/DKC1/GEMIN4/TARS/HSPA9/CEBPB/EIF4E/EXOSC2/SKIV2L2/EEF2/SDAD1/CNOT6/DDX10/NOP56/CKS1B/DCTN1/EXOC2/SLC30A5/SRPRB/EIF4A3/PDIA6/SSR1/YWHAZ/HSPA5/KHSRP/FUS/CNOT4/NOP14/EXOSC9/PAIP1/HSP90B1/ATF6/EIF4A2/EIF4EBP1/ASNS
HALLMARK_REACTIVE_OXIGEN_SPECIES_PATHWAY	47	0.590048	1.88585	0.00769231	0.0221239	0.00978109	SRXN1/TXNRD1/GCLM/G6PD/PRNP/ABCC1/SOD2/TXN/GSR/NQO1/MBP/PRDX1/PFKP/SBNO2/PRDX6/GCLC/FTL/CDKN2D/PPP2R4/GLRX2/PRDX4/GPX3/STK25/MPO
HALLMARK_E2F_TARGETS	199	0.651766	2.60734	0.00854701	0.0221239	0.00978109	MYC/CDC25B/DLGAP5/DEPDC1/RRM2/SMC4/MMS22L/HMMR/CENPE/DIAPH3/PTTG1/MTHFD2/CDKN3/PRKDC/BRMS1L/CCNB2/MAD2L1/MKI67/CDC20/IPO7/BUB1B/RACGAP1/DCLRE1B/USP1/NUP205/BIRC5/PLK1/STAG1/EIF2S1/SMC1A/KIF4A/AURKA/TOP2A/CDKN2C/KPNA2/CIT/BARD1/KIF2C/CDCA8/RAN/MCM2/PSIP1/MCM4/LMNB1/PRPS1/DNMT1/NCAPD2/MELK/SMC3/HMGB2/NOLC1/CBX5/POLD2/CDK1/EZH2/ATAD2/TFRC/RFC3/UBR7/SPC25/MCM6/PAICS/LYAR/GINS3/ANP32E/CSE1L/DEK/BRCA1/…
HALLMARK_G2M_CHECKPOINT	199	0.678458	2.71412	0.00854701	0.0221239	0.00978109	MYC/CDC25B/EGF/HOXC10/HIF1A/SLC7A5/SLC7A1/MT2A/PBK/E2F2/SMC2/EXO1/SMC4/FBXO5/HMMR/KIF11/CCNA2/NOTCH2/CENPE/PRC1/PTTG1/PRMT5/CDKN3/KIF20B/DMD/CCNB2/MAD2L1/MKI67/CDC20/NUSAP1/RACGAP1/EFNA5/CENPF/AMD1/BIRC5/G3BP1/CASC5/PLK1/STAG1/KIF23/FANCC/SMC1A/NCL/KIF4A/AURKA/HSPA8/TOP2A/CDKN2C/KPNA2/TFDP1/INCENP/TTK/BARD1/STIL/KIF2C/MCM2/LMNB1/ATF5/PML/NOLC1/CDK1/NEK2/EZH2/TPX2/RBL1/WRN/CASP8AP2/DKC1/DBF4/RAD54…
HALLMARK_KRAS_SIGNALING_DN	193	0.364739	1.45453	0.00854701	0.0221239	0.00978109	KRT1/CCNA1/TGM1/KRT5/PKP1/AKR1B10/KRT4/LGALS7/KLK7/NUDT11/MEFV/KRT15/BMPR1B/SERPINB2/CALML5/SLC6A14/KLK8/CELSR2/SHOX2/ALOX12B/SGK1/SNCB/SERPINA10/SPRR3/SCGB1A1/EGF/TFCP2L1/PCDHB1/EPHA5/CLDN8/SEPP1/CD207/NGB/GRID2/CDH16/KRT13/EDN2/CNTFR/LYPD3/CLDN16/NOS1/SLC16A7/TEX15/SSTR4/RYR2/CYP39A1/RSAD2/TGFB2/PAX4/CD80/SYNPO/CALCB/BARD1/CCR8/SPTBN2/IFNG/PRODH/COPZ2
HALLMARK_MITOTIC_SPINDLE	199	0.488574	1.9545	0.00854701	0.0221239	0.00978109	RAPGEF5/FSCN1/NCK1/TUBA4A/DLGAP5/WASF2/WASF1/CCDC88A/SMC4/FBXO5/KIF11/KIF1B/NOTCH2/CENPE/ANLN/PRC1/CDK5RAP2/ECT2/KIF20B/CCNB2/NUSAP1/RACGAP1/CENPF/BIRC5/FLNA/PLK1/KIF23/SMC1A/PALLD/KIF4A/AURKA/TOP2A/SYNPO/INCENP/TTK/APC/KIF2C/LMNB1/DOCK2/CKAP5/SMC3/CLIP1/CDK1/NEK2/DST/NIN/TPX2/MYH10/GEMIN4/FGD6/PCGF5/KIFAP3/DOCK4/LRPPRC/CDC27/PIF1/TUBGCP3/KATNA1/LATS1/ARHGAP5/BRCA2/EPB41L2/BIN1/CDC42EP1/TLK1/ESPL…
HALLMARK_MYC_TARGETS_V1	199	0.578764	2.3153	0.00854701	0.0221239	0.00978109	MYC/DDX21/LDHA/RRM1/PGK1/CCNA2/AP3S1/MAD2L1/CDC20/NPM1/USP1/G3BP1/IARS/EIF2S1/YWHAQ/ETF1/KPNA2/TFDP1/SERBP1/HSPD1/RAN/MCM2/POLE3/MCM4/XPOT/NOLC1/TCP1/POLD2/PSMA6/PSMD1/EIF4H/CCT5/EIF3J/MCM6/EPRS/CCT4/DEK/KPNB1/ABCE1/SYNCRIP/CANX/EIF4E/CAD/SET/HPRT1/FAM120A/VBP1/XPO1/C1QBP/CNBP/NCBP1/TRA2B/AIMP2/NOP56/EIF3B/CDC45/HNRNPC/MCM7/HNRNPU/NOP16/HDGF/RAD23B/HDDC2/PTGES3/ODC1/H2AFZ/CCT3/EIF1AX/RFC4/HNRNPR/…
HALLMARK_P53_PATHWAY	199	0.407249	1.62917	0.00854701	0.0221239	0.00978109	SLC7A11/TCHH/CLCA2/KLK8/CDK5R1/HSPA4L/KRT17/OSGIN1/NDRG1/SERPINB5/PERP/SFN/TPD52L1/TNFSF9/TP63/CASP1/CDH13/SPHK1/PLK2/TM4SF1/NHLH2/GM2A/MXD1/STOM/NOTCH1/FAS/KLF4/RAP2B/TAP1/HBEGF/JAG2/S100A10/CD82/ALOX15B/BAIAP2/TGFA/DDIT4/RNF19B/BAK1/SLC3A2/ADA/CDKN2B/VDR/HINT1/RB1/IRAK1/EPHX1/IER3/IKBKAP/FOXO3/SLC35D1/ITGB4/F2R/CCNK/RPS12/POLH/BTG1/APP/DNTTIP2/TGFB1/PTPN14/JUN/ZNF365/RHBDF2/PROCR/AK1/HDAC3/RALG…
HALLMARK_HYPOXIA	196	0.386079	1.54322	0.00862069	0.0221239	0.00978109	PKP1/SULT2B1/AK4/NDRG1/TGFBI/MT1E/NR3C1/TMEM45A/KLF7/CAV1/STC1/CA12/SRPX/ADORA2B/EFNA3/SLC2A1/STC2/PPARGC1A/EGFR/MT2A/NFIL3/LDHA/ADM/DTNA/LOX/EDN2/ANXA2/PGK1/PGF/F3/NDST1/EXT1/ENO1/PFKFB3/GPC1/PAM/P4HA2/VLDLR/MAP3K1/TPBG/DDIT4/HK2/RRAGD/PLAUR/GBE1/DUSP1/PLAC8/CHST3/BHLHE40/MXI1/GCNT2/PFKP/PNRC1/PTRF/GPI/IER3/FOXO3/RORA/ISG20/PPFIA4/CSRP2/TPI1/PDK1/PGM2/PGM1/GAPDH/SAP30/TIPARP/BTG1/BCL2/SIAH2/AMPD…
HALLMARK_INFLAMMATORY_RESPONSE	196	0.509621	2.03704	0.00862069	0.0221239	0.00978109	ROS1/MEFV/EREG/PROK2/CXCL6/NOD2/NAMPT/MYC/BDKRB1/FFAR2/OSMR/TNFSF9/PDPN/HAS2/TLR2/LDLR/ITGB8/ADORA2B/CXCL11/HIF1A/CCL20/NPFFR2/CXCL10/SLC7A1/CXCL9/TNFSF10/CCL24/KCNJ2/SPHK1/ITGA5/IL15/ADM/TNFAIP6/CSF3/MXD1/FPR1/CYBB/F3/KIF1B/CD14/TNFRSF9/TLR1/IL15RA/IFITM1/C3AR1/LAMP3/IL1B/HBEGF/IL18RAP/RASGRP1/TPBG/CD82/CMKLR1/RNF144B/PLAUR/CSF1/NLRP3/PDE4B/P2RX7/INHBA/LCP2/IL2RB/ATP2A2/PIK3R5/GNA15/CSF3R/C5AR1/…
HALLMARK_INTERFERON_GAMMA_RESPONSE	198	0.555379	2.21784	0.00862069	0.0221239	0.00978109	GBP6/CD38/NAMPT/DDX60/CASP1/CXCL11/HIF1A/CXCL10/CXCL9/TNFSF10/MT2A/SOD2/WARS/IL15/HERC6/TNFAIP6/SAMD9L/IDO1/IFIT3/IFIH1/NLRC5/FPR1/IFI27/PNP/FAS/DDX58/IFIT2/SECTM1/IFITM3/ST8SIA4/MTHFD2/IL15RA/STAT1/RSAD2/TAP1/AUTS2/FGL2/IFIT1/STAT4/SAMHD1/CMKLR1/GZMA/C1S/JAK2/TRIM14/SOCS3/LAP3/STAT3/ARL4A/OAS2/IFI44/OAS3/UBE2L6/CD86/CD274/PDE4B/LCP2/IL2RB/PML/PFKP/CMPK2/PLSCR1/MARCH1/IL10RA/SP110/PSMB9/C1R/HLA-D…
HALLMARK_TNFA_SIGNALING_VIA_NFKB	198	0.488969	1.95264	0.00862069	0.0221239	0.00978109	SERPINB2/CXCL6/KYNU/SGK1/NAMPT/MYC/GFPT2/TNFSF9/CD44/JAG1/TLR2/LDLR/CXCL11/CXCL1/CCL20/TNC/CXCL10/SOD2/NFIL3/DNAJB4/SPHK1/PLK2/MSC/TNFAIP6/MXD1/IFIH1/F2RL1/PTX3/F3/KLF4/KLF10/DDX58/IFIT2/TNFRSF9/PANX1/IL15RA/PFKFB3/TAP1/SERPINB8/IL1B/HBEGF/BCL2A1/LAMB3/PLEK/RNF19B/CD80/FOSL1/SOCS3/PLAUR/CCL4/TUBB2A/DUSP1/CSF1/BHLHE40/PDE4B/INHBA/PER1/IL6ST/ETS2/PNRC1/IER3/MCL1/YRDC/PHLDA1/PLAU/TNFAIP8/CEBPB/NFKB1…
HALLMARK_EPITHELIAL_MESENCHYMAL_TRANSITION	197	0.356526	1.42227	0.00869565	0.0221239	0.00978109	PTHLH/CXCL6/SPP1/PCOLCE2/FOXC2/SNAI2/TGFBI/LAMC2/CD44/SFRP1/LAMA3/CXCL1/ECM1/TNC/MMP3/ITGA5/IL15/SERPINE2/LOX/GLIPR1/PDLIM4/GJA1/PTX3/FAS/NOTCH2/GPC1/SCG2/ITGA2/SGCB/COL7A1/FLNA/PLOD2/NID2/PLAUR/WNT5A/COL5A3/LAMA1/FGF2/INHBA/MMP1/CD59/DST/CXCL12/LRP1/TFPI2/THBS1/CAP2/VIM/ITGB3/NNMT/EMP3/MAGEE1/WIPF1/DPYSL3/PRRX1/FERMT2/VEGFC/TGFB1/PVR/TPM4/SERPINE1/JUN/NT5E/MCM7/COL5A2/RGS4
HALLMARK_IL2_STAT5_SIGNALING	197	0.389948	1.5556	0.00869565	0.0221239	0.00978109	CA2/SPP1/NDRG1/TNFRSF18/ITGA6/LRIG1/MYC/F2RL2/HIPK2/CD44/PRNP/EMP1/ECM1/CXCL10/TNFSF10/IL1R2/NFIL3/IRF6/LRRC8C/AHNAK/NRP1/IL2RA/MXD1/TNFRSF8/PNP/TNFRSF9/PLAGL1/IFITM3/CDCP1/TTC39B/FGL2/IGF2R/BATF3/IGF1R/HK2/RRAGD/ARL4A/IFNGR1/ADAM19/EOMES/CSF1/CD86/SLC39A8/ICOS/BHLHE40/NCS1/IL2RB/GPR65/PLSCR1/FURIN/IL10RA/IL13/RORA/UCK2/PHLDA1/TNFSF11/PLEC/SCN9A/CKAP4/FAM126B/CTLA4/MAPKAPK2/BCL2/IL1RL1/FAH/AKAP2/…
HALLMARK_MTORC1_SIGNALING	197	0.548196	2.18689	0.00869565	0.0221239	0.00978109	SLC7A11/ME1/POLR3G/AK4/CTSC/TXNRD1/G6PD/NAMPT/STARD4/STC1/LDLR/SRD5A1/SLC9A3R1/SLC7A5/SLC2A1/TUBA4A/WARS/NFIL3/LDHA/RRM2/PGK1/PNP/CYP51A1/ENO1/MTHFD2/DHCR24/VLDLR/FGL2/NUP205/GSR/SLC1A4/FAM129A/PLK1/GMPS/DDIT4/BCAT1/PLOD2/HK2/SLA/GBE1/AURKA/ETF1/UCHL5/PSAT1/PRDX1/BHLHE40/HSPD1/MLLT11/MCM2/MCM4/ATP2A2/PSPH/CCT6A/CTH/GPI/TFRC/DHFR/HSPA9/PSMG1/ITGB2/EPRS/ELOVL5/PITPNB/ABCF2/PPA1/TPI1/PDK1/GOT1/ADIPO…
HALLMARK_ALLOGRAFT_REJECTION	200	0.492864	1.96564	0.00884956	0.0221239	0.00978109	KRT1/EREG/DYRK3/TLR6/TLR2/NCK1/HIF1A/FYB/CXCL9/EGFR/WARS/HDAC9/IL15/IL2RA/KLRD1/FAS/TLR1/ST8SIA4/STAT1/TAP1/IL1B/NPM1/IL18RAP/STAT4/TGFB2/FLNA/GZMA/JAK2/CD8A/BCAT1/CD80/SRGN/DEGS1/IFNGR1/CCL4/CSF1/CD86/NLRP3/TAP2/IGSF6/INHBA/LCP2/IL2RB/CD47/PTPRC/IFNG/FASLG/IL27RA/CCR5/EIF3A/GPR65/CCR1/IL13/EIF3J/CD3G/ITGB2/CD4/HLA-DQA1/F2R/B2M/ABCE1/BRCA1/PRF1/IL18/CXCL13/TLR3/ITK/CD1D/TGFB1/ITGAL/GZMB/TRAT1/IL1…
HALLMARK_COMPLEMENT	195	0.354478	1.40854	0.00884956	0.0221239	0.00978109	CA2/PCSK9/SERPINB2/S100A9/ME1/KYNU/CDK5R1/S100A12/CTSC/L3MBTL4/GNB4/CASP5/CASP1/CXCL1/CR1/CDH13/DOCK10/PHEX/MMP12/CTSB/ERAP2/F3/C1QC/GNG2/RASGRP1/PCLO/KIF2A/DGKG/GZMA/C1S/JAK2/ANXA5/PLEK/ITGAM/LAP3/PLAUR/PIK3CG/LAMP2/C1QA/LCP2/PIK3R5/PPP2CB/CD59/C9/PDP1/GNAI3/PLSCR1/KCNIP3/LRP1/GMFB/PSMB9/ZFPM2/MMP8/TFPI2/PLA2G7/C1R/DOCK4/PIK3CA/CEBPB/FCER1G/USP15/MMP13/CASP4/F8/SH2B3/SERPINE1/GZMB/LTA4H/LIPA/CAS…
HALLMARK_COAGULATION	136	-0.453325	-1.44383	0.00953516	0.0227028	0.010037	MMP11/C8B/PROZ/CRIP2/C3/SH2B2/MEP1A/MMP7/KLKB1/MAFF/F11/CFD/F13B/SERPINC1/FGA/F10/TMPRSS6/CPN1/MST1/COMP/MMP15/CTSH/PLG/GP9/F9/GDA/C8A/ITIH1/APOA1/F2/CAPN5/HMGCS2/APOC3/CTSE
HALLMARK_MYOGENESIS	199	-0.411459	-1.35556	0.0158192	0.0359527	0.0158949	KCNH1/ACTN2/MYH3/LSP1/GJA5/SOD3/SYNGR2/SSPN/SGCG/SORBS1/CASQ2/SH2B1/MYH8/MYOZ1/MYL4/ENO3/PICK1/LDB3/HSPB8/BAG1/MYH4/HSPB2/CACNA1H/ACTC1/IGF1/ATP2A1/DES/MYL2/CKB/CHRNB1/MYOM1/GADD45B/FOXO4/ACHE/CHRNG/PTGIS/FKBP1B/TAGLN/CHRNA1/MYH2/SGCA/MYH11/LARGE/CKM/CFD/FXYD1/TCAP/CSRP3/HRC/CTF1/OCEL1/CAV3/PYGM/ERBB3/IGFBP3/PKIA/MB/MYL7/MYH7/FABP3/COX6A2/TNNC2/MYLPF/CACNG1/APOD/VIPR1/TNNI2/PPP1R3C/TNNT3/CASQ1/TN…
HALLMARK_SPERMATOGENESIS	133	0.336247	1.27832	0.0188679	0.0410172	0.0181339	CCNA1/PDHA2/IL12RB2/MTNR1A/HSPA4L/GFI1/CAMK4/SYCP1/IL13RA2/NAA11/ACTL7B/AGFG1/RPL39L/DMC1/NOS1/DMRT1/CNIH2/CDKN3/CCNB2/CLGN/ARL4A/AURKA/TTK/TLE4/KIF2C/MLF1/NCAPH/CDK1/NEK2/EZH2/CST8/DBF4/PSMG1/DCC/TOPBP1
HALLMARK_XENOBIOTIC_METABOLISM	199	-0.401284	-1.32204	0.0214689	0.0447269	0.019774	HRG/ANGPTL3/IGF1/DCXR/GAD1/CSAD/HNF4A/IGFBP4/ACOX3/HMOX1/SPINT2/GNMT/ABCC3/ITIH4/GSTM4/ENTPD5/HGFAC/CYP2E1/DDC/REG1A/ID2/COMT/IDH1/UPB1/CYP17A1/HES6/F11/LCAT/PTGES/IGFBP1/SERPINA6/ALAS1/CROT/PTGDS/F10/ADH1C/TTPA/RAP1GAP/NDRG2/ACOX1/TAT/CYB5A/PLG/ACSM1/GCKR/CRP/ITIH1/FBLN1/TMEM97/CYP2J2/HSD17B2/LEAP2/CYP4F2/ATOH8/G6PC/FBP1/FABP1/CYP1A2/CYP1A1
HALLMARK_UV_RESPONSE_DN	142	0.342493	1.31126	0.0245399	0.0478927	0.0211736	SNAI2/MYC/MT1E/NR3C1/CAV1/HAS2/MAP1B/LDLR/ABCC1/ADORA2B/SLC7A1/NRP1/ANXA2/CDON/MMP16/GJA1/F3/NOTCH2/VLDLR/IGF1R/PIK3CD/TFPI/ATP2B4/DUSP1/AKT3/BHLHE40/CAP2/ITGB3/RND3/NFKB1/CELF2/SCN8A/ATXN1/SERPINE1/MAPK14/PHF3/GCNT1/LPAR1/APBB2/COL5A2/MGLL/RGS4/PDLIM5/CACNA1A/COL3A1/AGGF1/ATP2C1/SCAF8/TJP1
HALLMARK_ESTROGEN_RESPONSE_LATE	198	0.320396	1.27946	0.0258621	0.0478927	0.0211736	CCNA1/KLK11/KLK10/CA2/SERPINA3/S100A9/CYP26B1/SULT2B1/CELSR2/HSPA4L/SGK1/SLC16A1/FABP5/GAL/FKBP5/CYP4F11/PERP/HR/SFN/TPD52L1/LAMC2/CPE/CD44/CAV1/CA12/PTGER3/SLC9A3R1/SLC7A5/IMPA2/HOMER2/GJB3/TRIM29/ASCL1/PKP3/KRT13/NMU/KLF4/ALDH3A2/CXCL14/RAB31/ACOX2/KIF20A/SLC24A3/IGSF1/NRIP1/CDC20/SLC1A4/TPBG/JAK2
HALLMARK_HEME_METABOLISM	196	0.317798	1.27029	0.0258621	0.0478927	0.0211736	SLC7A11/CA2/ADD2/SPTA1/TRIM58/GCLM/TMCC2/ALAS2/NR3C1/AGPAT4/ELL2/MBOAT2/PDZK1IP1/SLC2A1/MFHAS1/PC/E2F2/BMP2K/CTSB/CLIC2/FECH/BACH1/P4HA2/SLC6A9/GMPS/GYPA/DAAM1/LAMP2/MPP1/AQP3/IGSF3/NFE2/MXI1/NFE2L1/TFRC/HTATIP2/ARL2BP/FOXO3/BLVRA/TSPAN5/ABCB6/RIOK3/CPOX/CDC27/ANK1/USP15/SMOX/GCLC/MOCOS/SNCA/TRIM10/XPO7/UBAC1/ISCA1/BNIP3L/GAPVD1/HDGF/SDCBP/SLC4A1/DCAF10/TOP1/FOXJ2/NCOA4
