# Supplementary material for: Robust Prognostic Subtyping of Muscle-Invasive Bladder Cancer Revealed by Deep Learning-Based Multi-Omics Data Integration
Source: Front Oncol. 2021 Aug 6;11:689626. doi: 10.3389/fonc.2021.689626 (PMC8378227; doi:10.3389/fonc.2021.689626)
Supplement: Supplementary file 6 [file Table_4.xlsx]

## Sheet: Sheet1
Table S4. Immunohistochemical assessment of MIBC samples.
Group	Patient ID	% of cancer cell staining	Staining strength	IHC score
High-risk	572259	0.7	++	6
	572919	1	++	7
	580153	0	-	0
	581005	0	-	0
	583797	1	++	7
	584423	0.4	+	3
	597913	0.7	++	6
	599125	0.9	+++	8
	601349	0.3	+++	5
	602488	0.4	+++	5
	602766	0	-	0
	604082	0.7	+++	7
Low-risk	578103	1	++++	9
	580497	1	++++	9
	580878	1	++++	9
	581362	1	++++	9
	583192	1	++	7
	584258	1	+++	8
	585822	0.95	++++	9
	588196	1	++++	9
	588317	0.95	++++	9
	590550	1	+++	8

## Sheet: Sheet2
Patient ID	Group	IHC score
P01	High-risk	6
P02	High-risk	7
P03	High-risk	0
P04	High-risk	0
P05	High-risk	7
P06	High-risk	3
P07	High-risk	6
P08	High-risk	8
P09	High-risk	5
P10	High-risk	5
P11	High-risk	0
P12	High-risk	7
P13	Low-risk	9
P14	Low-risk	9
P15	Low-risk	9
P16	Low-risk	9
P17	Low-risk	7
P18	Low-risk	8
P19	Low-risk	9
P20	Low-risk	9
P21	Low-risk	9
P22	Low-risk	8
